# Supplementary material for: Bifidobacterium animalis Subsp. lactis PB200 Improves Intestinal Barrier Function and Flora Disturbance in Mice with Antibiotic-Induced Intestinal Injury
Source: Nutrients. 2025 May 8;17(10):1610. doi: 10.3390/nu17101610 (PMC12114031; doi:10.3390/nu17101610)
Supplement: Supplementary file 1 [file nutrients-17-01610-s001.zip]

Archive with 1 entries (1 files):
- nutrients-3568512-supplementary.pdf
